# Supplementary material for: Evolutionary Conservation of Thyroid Hormone Receptor and Deiodinase Expression Dynamics in ovo in a Direct-Developing Frog, Eleutherodactylus coqui
Source: Front Endocrinol (Lausanne). 2019 May 24;10:307. doi: 10.3389/fendo.2019.00307 (PMC6542950; doi:10.3389/fendo.2019.00307)
Supplement: Supplementary file 1 [file Table_1.XLSX]

## Sheet: Supp. Table 1
Solvent A	water
Solvent B	methanol 0.1% acetic acid
% B	10	10	50	70	75	80	90	10	10
Time (min)	0	5	8	9	11	13	15	15.1	23
Flow (mL/min)	0.2
Column at 25°C

## Sheet: Supp. Table 2
Transitions
Hormone	Precursor	Product	Fragmentor	Collision Energy	Retention Time (min)
T4 (Qualifier)	777.7	731.7	107	21	12.7
T4 (Quantifier)	777.7	399.3	107	21	12.7
T3 (Qualifier)	651.8	605.8	154	21	11.9
T3 (Quantifier)	651.8	197.1	154	56	11.9
T3 (Qualifier)	651.8	605.8	154	21	12.3
rT3 (Quantifier)	651.8	197.1	154	56	12.3
T2 (Qualifier)	525.9	352.9	170	33	11.6
T2 (Quantifier)	525.9	128	170	121	11.6
13C6-T4 (Qualifier)	783.7	737.6	115	25	12.7
13C6-T4 (Quantifier)	783.7	357	115	57	12.7
13C6-T3 (Qualifier)	657.8	611.7	125	25	11.9
13C6-T3 (Quantifier)	657.8	204	125	61	11.9
All Transitions in positive Ion Mode
Source parameters
Drying Gas 260°C at 4L/min			Capillary at 2500 V		Nebulizer at 30 psi
Sheath Gas 300°C at 9L/min			Nozzle at 600 V

## Sheet: Supp. Table 3
Stage	T3_SN	T3_pg_embryo	T3_pg_mg_sample_weight	rT3_SN	rT3_pg_embryo	rT3_pg_mg_sample_weight	T4_SN	T4_pg_embryo	T4_pg_mg_sample_weight	T2_SN	T2_pg_embryo	T2_pg_mg_sample_weight
0	12.2525	NA	0.032658	5.59128	NA	0.156196	41.5048	NA	0.248311	1.1283	NA	0
0	7.53412	NA	0.036698	9.80844	NA	0.0493388	17.7679	NA	0.199506	4.65716	NA	0
1	7.39076	0.612455	0.0213697	5.84014	2.02429	0.0706313	3.95904	5.74255	0.200368	1.22641	0	0
1	5.15205	1.03991	0.0254673	15.7751	1.78635	0.0437473	15.9624	15.1339	0.370625	1.0582	0	0
1	20.5652	1.92254	0.0463543	5.58092	3.96226	0.0955336	59.7575	14.7413	0.355425	8.97938	0	0
2	9.18822	0.0284044	0.000948237	8.51526	2.27204	0.0758485	51.3223	15.0741	0.503223	1.54919	0	0
2	16.3544	0.786927	0.0231381	17.7473	3.04716	0.0895959	52.2668	21.4169	0.629723	1.25122	0	0
2	18.2231	0.255632	0.00753829	6.4891	0.816024	0.0240636	49.9291	19.8157	0.584341	2.95842	0	0
3	46.0591	1.50016	0.0338637	4.68688	1.4453	0.0326252	164.041	24.9804	0.563892	3.94887	0	0
3	Infinity	0.872849	0.0429446	22.4066	2.1404	0.105309	10.0743	18.2555	0.898179	0.983534	0	0
3	8.26006	0.936485	0.0234972	6.23234	2.09725	0.0526216	179.419	27.2802	0.684482	1.55706	0	0
4	2.75215	0.187046	0.00750043	2.43953	1.09638	0.0439642	18.1611	8.13154	0.326069	1.77424	0	0
4	5.86708	1.08278	0.05278	2.18557	1.97374	0.0962098	64.3465	12.2634	0.597776	1.58912	0	0
5	17.1846	0.724651	0.0314451	12.4768	2.20823	0.0958226	60.3839	13.9657	0.606017	1.26797	0	0
5	25.3052	0.837037	0.0364609	3.63666	1.71512	0.0747094	60.1052	12.506	0.544756	1.43085	0	0
5	9.63327	0.58467	0.0293952	11.991	2.79009	0.140276	55.9576	11.5966	0.583037	1.66416	0	0
6	25.4012	1.2653	0.045805	3.82511	1.16709	0.04225	36.343	11.9058	0.431	2.52585	0	0
6	22.7702	1.45798	0.0717037	11.92	1.70785	0.0839926	101.168	12.2851	0.604183	1.15433	0	0
6	41.6098	1.2464	0.0581579	3.70514	0.774264	0.0361278	33.8757	11.6247	0.542418	1.30576	0	0
6	11.9595	1.13396	0.0476586	6.73364	1.48482	0.0624049	90.7469	11.4895	0.482887	1.22368	0	0
7	28.8414	1.49601	0.0640414	7.47624	1.11476	0.047721	55.7699	23.7063	1.01483	1.20685	0	0
7	13.567	0.905748	0.0400587	5.83975	1.68243	0.0744091	80.1871	19.0823	0.843955	1.32979	0	0
7	15.7043	0.773577	0.0314462	9.60191	1.24646	0.0506691	116.542	14.374	0.584308	3.66295	0	0
8	33.1661	0.799749	0.0371372	3.24431	0.768918	0.0357055	27.4752	11.9693	0.555805	1.59948	0	0
8	25.8513	1.27877	0.0532239	2.62671	1.37606	0.0572729	29.7974	15.4356	0.642444	0.620992	0	0
8	5.48836	0.816915	0.0299309	3.29969	0.879471	0.0322229	13.1749	4.30181	0.157614	2.58219	0	0
9	94.5586	5.70037	0.218517	9.34088	4.24546	0.162745	86.4862	42.5488	1.63106	1.31788	0	0
9	12.2753	5.05397	0.181189	9.44273	4.60992	0.16527	68.4989	35.491	1.27238	1.33489	0	0
9	55.6035	3.91733	0.134278	8.76996	4.27009	0.14637	136.975	30.6349	1.0501	0.987636	0	0
10	53.7907	6.1372	0.216051	38.9452	5.24671	0.184703	398.198	47.7421	1.68069	1.02539	0	0
10	29.4262	6.40939	0.279723	82.0139	7.04947	0.307658	163.433	70.6829	3.08479	1.38249	0	0
10	96.2439	8.14274	0.248153	67.6481	12.9878	0.395809	300.602	73.6738	2.24524	2.79704	0	0
11	56.3057	15.1289	0.639631	17.7246	23.9078	1.01079	194.464	97.5067	4.12245	8.70858	0	0
11	56.859	15.5594	0.576949	22.8338	16.5094	0.612174	53.291	95.2848	3.5332	3.40349	0	0
11	62.8028	20.0391	0.620199	48.9194	29.5829	0.915573	57.927	120.95	3.74334	1.48621	0	0
12	57.1803	22.9748	0.780232	169.233	36.0293	1.22357	183.027	107.258	3.64252	10.632	0	0
12	84.9562	12.2832	0.389789	26.1499	23.9538	0.760136	336.401	117.205	3.71933	3.79911	0	0
12	96.9004	12.822	0.478314	117.071	27.3895	1.02174	422.619	78.1783	2.91637	1.87469	0	0
13	39.3581	35.443	0.99095	224.361	56.7467	1.58658	762.233	232.498	6.5004	6.71786	0	0
13	37.4276	33.0792	0.882584	199.594	86.0727	2.2965	524.985	242.277	6.46416	6.49643	0	0
13	237.97	48.8779	1.42252	Infinity	64.2052	1.8686	1608.19	282.25	8.21451	9.53357	0	0
14	52.9712	42.1539	1.13398	Infinity	134.749	3.62488	740.194	336.528	9.05295	16.7856	2.16091	0.0581305
14	219.859	33.5577	0.908765	1348.27	51.8567	1.40432	843.375	253.332	6.86041	9.55089	0	0
14	201.517	31.7546	0.911615	32.3655	33.9984	0.976032	463.835	269.87	7.74747	2.51151	0	0
14	12.7837	42.9433	1.30022	66.854	108.795	3.29405	831.169	377.333	11.4247	22.1848	1.42903	0.0432676
15	101.687	58.8328	1.62163	79.3484	415.021	11.4394	668.189	615.009	16.9517	59.6951	27.6813	0.762991
15	54.206	72.4242	1.99455	21.2749	209.804	5.77795	1231.67	625.834	17.2353	8.64851	14.4691	0.398475
15	41.4476	93.3947	2.61366	108.871	328.299	9.18747	1730.4	826.068	23.1176	38.5548	27.7345	0.776151

## Sheet: Supp. Table 4
Gene	Percent Identity to X. tropicalis	Top BLASTn hit		Top BLASTx hit
TRa	87.715	Rana rugosa thyroid hormone receptor mRNA	AB683466.1	Rana rugosa thyroid hormone receptor alpha	BAM15695.1
TRB	85.357	Rana catesbeiana (c-erbA-beta) mRNA	L27344.1	Rana chinsinensis thyroid hormone receptor beta	AIA98430.1
D2	80.285	Predicted: Nanorana parkeri deiodinase, iodothyronine type II mRNA	XM_018574533.1	Rana catesbeiana iodothyronine deiodinase type II	AAC42231.2
D3	80.389	Engstyomops pustulosus type III iodothyronine deiodinase mRNA	HQ846634.1	Predicted: Nanorana parkeri thyroxine 5-deiodinase	XP_018413929.1
rpL8	88.979	Pseudacris regilla ribosomal protein L8 mRNA	DQ421410.1	Rana sylvatica ribosomal protein L8	AEA10369.1
klf9	87	PREDICTED: Nanorana parkeri Kruppel like factor 9 (KLF9), transcript variant X2, mRNA	XM_018555646.1	PREDICTED: Krueppel-like factor 9 [Anolis carolinensis]	XP_016846501.1
thibz	57	no significant similarity	NA	thyroid hormone-induced bZip protein variant 1 [Rana catesbeiana]	AUD40501.1

## Sheet: Supp. Table 5
Target	Sample	Stage	2^-Ct		Target	Sample	Stage	2^-Ct
rpL8	21T	5	2.01683e-08		rpL8	63	5	2.17874e-07
rpL8	1T	5	3.61375e-07		rpL8	64	5	7.37936e-07
rpL8	62T	5	3.77157e-07		rpL8	61	5	8.47666e-07
rpL8	3T	5	6.09164e-07		rpL8	62	5	9.00149e-07
rpL8	61T	5	6.24844e-07		rpL8	1L	5	8.40992e-08
rpL8	2T	5	7.02986e-07		rpL8	2L	5	3.08121e-07
rpL8	4T	5	7.24422e-07		rpL8	4L	5	3.46654e-07
rpL8	64T	5	7.78212e-07		rpL8	3L	5	3.91812e-07
rpL8	69T	7	2.24518e-07		rpL8	2L	5	4.31242e-07
rpL8	68T	7	2.38419e-07		rpL8	4L	5	5.26645e-07
rpL8	70T	7	4.08451e-07		rpL8	3L	5	5.87055e-07
rpL8	67T	7	4.34743e-07		rpL8	33	7	6.18493e-08
rpL8	5T	7	5.50279e-07		rpL8	34	7	9.20292e-08
rpL8	7T	7	6.21964e-07		rpL8	32	7	1.55851e-07
rpL8	6T	7	6.94912e-07		rpL8	70	7	5.92506e-07
rpL8	9T	10	5.07531e-07		rpL8	68	7	7.87254e-07
rpL8	10T	10	5.6837e-07		rpL8	67	7	9.47087e-07
rpL8	8T	10	5.69685e-07		rpL8	5L	7	2.1094e-07
rpL8	8T	10	5.85701e-07		rpL8	7L	7	2.37868e-07
rpL8	7T	10	6.22682e-07		rpL8	5L	7	3.63889e-07
rpL8	11T	10	6.83763e-07		rpL8	6L	7	5.19394e-07
rpL8	9T	10	7.94564e-07		rpL8	6L	7	7.19418e-07
rpL8	12T	13	5.92506e-07		rpL8	9	10	9.49278e-07
rpL8	13T	13	7.16101e-07		rpL8	7	10	1.55463e-06
rpL8	54T	13	7.90901e-07		rpL8	8	10	2.06561e-06
rpL8	14T	13	8.57516e-07		rpL8	11L	10	9.98778e-07
rpL8	51T	13	9.58977e-07		rpL8	9L	10	1.07294e-06
rpL8	52T	13	1.03999e-06		rpL8	10L	10	1.11078e-06
rpL8	36T	15	1.34607e-08		rpL8	11L	10	1.18638e-06
rpL8	35T	15	1.56782e-08		rpL8	10L	10	1.23676e-06
rpL8	37T	15	4.8414e-08		rpL8	9L	10	1.44216e-06
rpL8	77T	15	1.13301e-07		rpL8	8L	10	1.44216e-06
rpL8	76T	15	1.31357e-07		rpL8	8L	10	1.58913e-06
rpL8	16T	15	2.27652e-07		rpL8	20	13	1.46365e-06
rpL8	75T	15	2.65154e-07		rpL8	19	13	1.57088e-06
rpL8	15T	15	3.78466e-07		rpL8	18	13	1.73336e-06
					rpL8	14L	13	1.33629e-06
					rpL8	12L	13	1.39626e-06
					rpL8	12L	13	1.62627e-06
					rpL8	13L	13	1.87242e-06
					rpL8	14L	13	2.06561e-06
					rpL8	13L	13	2.1658e-06
					rpL8	37	15	8.84685e-07
					rpL8	35	15	8.92899e-07
					rpL8	36	15	1.38662e-06
					rpL8	18L	15	6.52885e-07
					rpL8	16L	15	6.75909e-07
					rpL8	15L	15	7.16101e-07
					rpL8	16L	15	7.21082e-07
					rpL8	18L	15	7.53442e-07
					rpL8	17L	15	7.67498e-07
					rpL8	15L	15	8.03796e-07
					rpL8	17L	15	8.53562e-07

## Sheet: TH WBC post-hoc comparisons
T3
#data: T3_long$pgmg and T3_long$Stage
Stage	0	1	2	3	4	5	6	7	8	9	10	11	12	13	14
1	0.881	-	-	-	-	-	-	-	-	-	-	-	-	-	-
2	0.665	0.729	-	-	-	-	-	-	-	-	-	-	-	-	-
3	0.953	0.911	0.665	-	-	-	-	-	-	-	-	-	-	-	-
4	0.761	0.701	0.468	0.73	-	-	-	-	-	-	-	-	-	-	-
5	0.896	0.984	0.729	0.92	0.711	-	-	-	-	-	-	-	-	-	-
6	0.69	0.468	0.228	0.561	0.984	0.477	-	-	-	-	-	-	-	-	-
7	0.834	0.729	0.43	0.761	0.871	0.729	0.766	-	-	-	-	-	-	-	-
8	0.902	0.761	0.477	0.834	0.805	0.761	0.729	0.92	-	-	-	-	-	-	-
9	0.468	0.288	0.114	0.367	0.803	0.292	0.753	0.568	0.492	-	-	-	-	-	-
10	0.401	0.228	0.092	0.277	0.754	0.228	0.679	0.468	0.427	0.902	-	-	-	-	-
11	0.228	0.109	0.047	0.134	0.619	0.109	0.43	0.277	0.228	0.729	0.761	-	-	-	-
12	0.258	0.118	0.047	0.161	0.665	0.119	0.468	0.304	0.262	0.735	0.805	0.953	-	-	-
13	0.109	0.047	0.022	0.06	0.435	0.047	0.221	0.119	0.105	0.46	0.542	0.756	0.729	-	-
14	0.098	0.042	0.013	0.047	0.427	0.042	0.161	0.105	0.087	0.427	0.5	0.747	0.729	1	-
15	0.06	0.028	0.012	0.039	0.292	0.028	0.105	0.062	0.048	0.273	0.354	0.559	0.501	0.771	0.761
T4
#data: T4_long$pgmg and T4_long$Stage
Stage	0	1	2	3	4	5	6	7	8	9	10	11	12	13	14
1	0.899	-	-	-	-	-	-	-	-	-	-	-	-	-	-
2	0.53	0.561	-	-	-	-	-	-	-	-	-	-	-	-	-
3	0.353	0.36	0.804	-	-	-	-	-	-	-	-	-	-	-	-
4	0.723	0.763	0.807	0.66	-	-	-	-	-	-	-	-	-	-	-
5	0.544	0.578	0.984	0.786	0.816	-	-	-	-	-	-	-	-	-	-
6	0.66	0.723	0.805	0.611	0.984	0.807	-	-	-	-	-	-	-	-	-
7	0.323	0.334	0.734	0.938	0.611	0.724	0.561	-	-	-	-	-	-	-	-
8	0.664	0.724	0.807	0.648	0.984	0.816	0.984	0.595	-	-	-	-	-	-	-
9	0.164	0.164	0.511	0.711	0.387	0.495	0.309	0.734	0.353	-	-	-	-	-	-
10	0.118	0.106	0.36	0.561	0.296	0.353	0.206	0.611	0.248	0.833	-	-	-	-	-
11	0.066	0.055	0.215	0.353	0.164	0.212	0.106	0.406	0.129	0.66	0.786	-	-	-	-
12	0.078	0.069	0.272	0.442	0.215	0.262	0.13	0.495	0.164	0.724	0.85	0.899	-	-	-
13	0.043	0.033	0.124	0.224	0.106	0.119	0.055	0.262	0.069	0.494	0.611	0.807	0.724	-	-
14	0.023	0.023	0.069	0.134	0.066	0.069	0.032	0.164	0.045	0.353	0.495	0.719	0.611	0.879	-
15	0.023	0.023	0.055	0.106	0.055	0.055	0.023	0.119	0.033	0.257	0.353	0.561	0.494	0.724	0.807
rT3
#data: rT3_long$pgmg and rT3_long$Stage
	0	1	2	3	5	6	7	8	9	10	11	12	13	14
1	0.87	-	-	-	-	-	-	-	-	-	-	-	-	-
2	0.81	0.946	-	-	-	-	-	-	-	-	-	-	-	-
3	0.81	0.946	1	-	-	-	-	-	-	-	-	-	-	-
4	0.923	0.737	0.703	0.703	-	-	-	-	-	-	-	-	-	-
5	0.737	0.87	0.93	0.93	0.606	-	-	-	-	-	-	-	-	-
6	0.783	0.923	0.953	0.953	0.675	0.956	-	-	-	-	-	-	-	-
7	0.528	0.634	0.703	0.703	0.375	0.725	0.722	-	-	-	-	-	-	-
8	0.703	0.501	0.423	0.423	0.756	0.33	0.387	0.196	-	-	-	-	-	-
9	0.572	0.354	0.312	0.312	0.634	0.196	0.272	0.14	0.87	-	-	-	-	-
10	0.388	0.201	0.179	0.179	0.423	0.124	0.169	0.082	0.703	0.827	-	-	-	-
11	0.33	0.176	0.14	0.14	0.354	0.084	0.124	0.067	0.62	0.737	0.93	-	-	-
12	0.181	0.082	0.067	0.067	0.181	0.04	0.062	0.035	0.375	0.528	0.719	0.783	-	-
13	0.179	0.069	0.062	0.062	0.179	0.035	0.057	0.035	0.375	0.528	0.725	0.81	0.956	-
14	0.1	0.04	0.035	0.035	0.094	0.035	0.035	0.035	0.196	0.324	0.485	0.585	0.783	0.737

## Sheet: qPCR time pooled post-hoc comp.
LIMB									TAIL
D2									D2
data: d2l_pooled$dCq and d2l_pooled$stage									data:	d2t_pooled$dCq	and	d2t_pooled$stage
	5	7	10	13						5	7	10	13
7	0.11711	-	-	-					7	0.2722	-	-	-
10	0.0074	0.30517	-	-					10	0.0286	0.2448	-	-
13	0.00053	0.07899	0.35962	-					13	0.2448	0.8989	0.2448	-
15	0.07899	0.794	0.35962	0.09779					15	0.0014	0.0292	0.2448	0.031
D3									D3
data:	d3l_pooled$dCq	and	d3l_pooled$stage						data:	d3t_pooled$dCq	and	d3t_pooled$stage
	5	7	10	13						5	7	10	13
7	0.47009	-	-	-					7	0.07002	-	-	-
10	0.71936	0.31459	-	-					10	0.00059	0.13666	-	-
13	0.04323	0.00708	0.08494	-					13	0.00014	0.0525	0.52208	-
15	0.00132	0.00017	0.00335	0.31459					15	0.38324	0.38324	0.02617	0.00729
TRa									TRa
data:	TRal_pooled$dCq	and	TRal_pooled$stage						data:	TRat_pooled$dCq	and	TRat_pooled$stage
	5	7	10	13						5	7	10	13
7	0.6861	-	-	-					7	0.284	-	-	-
10	0.0013	0.0085	-	-					10	0.0255	0.2303	-	-
13	0.0835	0.2186	0.1757	-					13	0.0021	0.0279	0.387	-
15	0.7811	0.7967	0.0017	0.1356					15	0.0021	0.0354	0.4348	0.8739
TRB									TRB
data:	TRBl_pooled$dCq	and	TRBl_pooled$stage						data:	TRBt_pooled$dCq	and	TRBt_pooled$stage
	5	7	10	13						5	7	10	13
7	0.78993	-	-	-					7	0.3648	-	-	-
10	0.05434	0.11325	-	-					10	0.0168	0.138	-	-
13	0.00037	0.00122	0.05434	-					13	0.0018	0.021	0.406	-
15	0.00297	0.00988	0.27123	0.37439					15	9.2e-05	0.0021	0.138	0.406

## Sheet: Rep1 qPCR time post-hoc comp.
LIMB													TAIL
D2													D2
data: dio2_limb$dCq and dio2_limb$Stage													data: dio2_tail$dCq and dio2_tail$Stage
Stage	5	6	7	8	9	10	11	12	13	14			Stage	5	6	7	8	9	10	11	12	13	14
6	0.724	-	-	-	-	-	-	-	-	-			6	0.742	-	-	-	-	-	-	-	-	-
7	0.374	0.685	-	-	-	-	-	-	-	-			7	0.407	0.742	-	-	-	-	-	-	-	-
8	0.05	0.089	0.229	-	-	-	-	-	-	-			8	1	0.742	0.407	-	-	-	-	-	-	-
9	0.05	0.089	0.232	0.967	-	-	-	-	-	-			9	0.589	0.885	0.845	0.589	-	-	-	-	-	-
10	0.033	0.053	0.135	0.869	0.851	-	-	-	-	-			10	0.099	0.371	0.572	0.099	0.407	-	-	-	-	-
11	0.033	0.053	0.123	0.833	0.815	0.967	-	-	-	-			11	0.885	0.66	0.382	0.885	0.511	0.099	-	-	-	-
12	0.053	0.105	0.254	0.957	0.967	0.797	0.743	-	-	-			12	0.8	0.908	0.634	0.8	0.789	0.208	0.735	-	-	-
13	0.114	0.254	0.63	0.63	0.631	0.461	0.416	0.687	-	-			13	0.923	0.734	0.407	0.923	0.585	0.101	0.923	0.778	-	-
14	0.281	0.63	0.967	0.229	0.229	0.127	0.115	0.254	0.63	-			14	0.099	0.382	0.634	0.099	0.41	0.841	0.099	0.206	0.099	-
15	0.705	0.967	0.687	0.089	0.092	0.053	0.053	0.109	0.254	0.631			15	0.014	0.099	0.167	0.014	0.099	0.734	0.014	0.04	0.017	0.407
D3													D3
data: dio3_limb$dCq and dio3_limb$Stage													data: dio3_tail$dCq and dio3_tail$Stage
	5	6	7	8	9	10	11	12	13	14			Stage	5	6	7	8	9	10	11	12	13	14
6	0.154	-	-	-	-	-	-	-	-	-			6	0.7705	-	-	-	-	-	-	-	-	-
7	0.214	0.834	-	-	-	-	-	-	-	-			7	0.1809	0.404	-	-	-	-	-	-	-	-
8	0.423	0.621	0.733	-	-	-	-	-	-	-			8	0.1778	0.404	0.9873	-	-	-	-	-	-	-
9	0.283	0.694	0.873	0.873	-	-	-	-	-	-			9	0.0594	0.1682	0.5892	0.5936	-	-	-	-	-	-
10	0.491	0.528	0.673	0.941	0.814	-	-	-	-	-			10	0.0223	0.0677	0.2705	0.2738	0.5936	-	-	-	-	-
11	0.652	0.059	0.09	0.18	0.135	0.205	-	-	-	-			11	0.0069	0.0224	0.1619	0.1623	0.3811	0.8018	-	-	-	-
12	0.948	0.166	0.245	0.473	0.322	0.528	0.627	-	-	-			12	0.0069	0.0223	0.1523	0.1523	0.3548	0.7742	0.9737	-	-	-
13	0.632	0.059	0.09	0.173	0.132	0.196	0.965	0.627	-	-			13	0.0136	0.0371	0.1682	0.1682	0.404	0.8176	0.9873	0.9737	-	-
14	0.733	0.097	0.154	0.264	0.196	0.283	0.941	0.699	0.941	-			14	0.0594	0.1814	0.7705	0.7705	0.788	0.3811	0.1682	0.1682	0.2145	-
15	0.283	0.02	0.035	0.064	0.057	0.08	0.627	0.269	0.632	0.627			15	0.5749	0.8877	0.4113	0.404	0.1655	0.0575	0.015	0.014	0.0224	0.1682
TRα													TRα
data: TRa_limb$dCq and TRa_limb$Stage													data: TRa_tail$dCq and TRa_tail$Stage
Stage	5	6	7	8	9	10	11	12	13	14			Stage	5	6	7	8	9	10	11	12	13	14
6	0.403	-	-	-	-	-	-	-	-	-			6	0.772	-	-	-	-	-	-	-	-	-
7	0.933	0.466	-	-	-	-	-	-	-	-			7	0.326	0.567	-	-	-	-	-	-	-	-
8	0.129	0.539	0.151	-	-	-	-	-	-	-			8	0.359	0.582	0.929	-	-	-	-	-	-	-
9	0.126	0.466	0.129	0.933	-	-	-	-	-	-			9	0.04	0.153	0.422	0.388	-	-	-	-	-	-
10	0.151	0.629	0.167	0.933	0.879	-	-	-	-	-			10	0.278	0.439	0.832	0.814	0.596	-	-	-	-	-
11	0.917	0.485	0.95	0.16	0.129	0.182	-	-	-	-			11	0.388	0.63	0.877	0.916	0.36	0.772	-	-	-	-
12	0.575	0.841	0.685	0.389	0.297	0.434	0.725	-	-	-			12	0.168	0.388	0.804	0.772	0.608	0.929	0.684	-	-	-
13	0.917	0.485	0.95	0.16	0.129	0.182	1	0.725	-	-			13	0.153	0.326	0.647	0.63	0.787	0.814	0.582	0.832	-	-
14	0.933	0.349	0.879	0.126	0.122	0.129	0.841	0.487	0.841	-			14	0.04	0.155	0.447	0.426	0.896	0.643	0.388	0.647	0.832	-
15	0.483	0.126	0.418	0.023	0.021	0.026	0.389	0.16	0.389	0.539			15	0.008	0.04	0.153	0.153	0.572	0.278	0.153	0.278	0.388	0.442
TRβ													TRβ
data: TRB_limb$dCq and TRB_limb$Stage													data: TRB_tail$dCq and TRB_tail$Stage
Stage	5	6	7	8	9	10	11	12	13	14			Stage	5	6	7	8	9	10	11	12	13	14
6	0.966	-	-	-	-	-	-	-	-	-			6	0.6107	-	-	-	-	-	-	-	-	-
7	0.658	0.605	-	-	-	-	-	-	-	-			7	0.4692	0.9097	-	-	-	-	-	-	-	-
8	0.605	0.581	0.966	-	-	-	-	-	-	-			8	0.4125	0.8044	0.916	-	-	-	-	-	-	-
9	0.333	0.307	0.581	0.605	-	-	-	-	-	-			9	0.1013	0.3547	0.4125	0.4635	-	-	-	-	-	-
10	0.166	0.166	0.349	0.38	0.702	-	-	-	-	-			10	0.0911	0.2547	0.2887	0.3547	0.798	-	-	-	-	-
11	0.116	0.101	0.285	0.307	0.581	0.844	-	-	-	-			11	0.0911	0.3082	0.3547	0.4125	0.916	0.8807	-	-	-	-
12	0.062	0.054	0.166	0.191	0.428	0.678	0.844	-	-	-			12	0.0175	0.1013	0.1022	0.132	0.4743	0.7679	0.5572	-	-	-
13	0.012	0.012	0.054	0.054	0.166	0.333	0.428	0.581	-	-			13	0.0191	0.1013	0.1022	0.132	0.4635	0.6873	0.4991	0.916	-	-
14	0.012	0.012	0.054	0.054	0.166	0.333	0.424	0.581	0.966	-			14	0.0156	0.0911	0.0911	0.1013	0.4293	0.6873	0.4743	0.9227	0.9575	-
15	0.166	0.163	0.335	0.364	0.682	0.966	0.863	0.682	0.335	0.333			15	0.0023	0.0175	0.0175	0.0208	0.1235	0.2887	0.1461	0.4125	0.4743	0.4293

## Sheet: Rep2 qPCR time post-hoc comp.
LIMB									TAIL
D2									D2
data: dio2_2l$dCq and dio2_2l$stage									data: dio2_2t$dCq and dio2_2t$stage
stage	5	7	10	13					stage	5	7	10	13
7	0.6279	-	-	-					7	0.579	-	-	-
10	0.1356	0.3439	-	-					10	0.259	0.528	-	-
13	0.0083	0.0785	0.1979	-					13	0.181	0.383	0.63	-
15	0.0927	0.2603	0.7664	0.2603					15	0.053	0.175	0.259	0.429
D3									D3
data: dio3_2l$dCq and dio3_2l$stage									data: dio3_2t$dCq and dio3_2t$stage
stage	5	7	10	13					stage	5	7	10	13
7	1	-	-	-					7	0.263	-	-	-
10	0.36	0.373	-	-					10	0.019	0.263	-	-
13	0.099	0.131	0.373	-					13	0.016	0.216	0.7	-
15	0.016	0.026	0.099	0.373					15	0.415	0.848	0.263	0.216
TRα									TRα
data: TRa_2l$dCq and TRa_2l$stage									data: TRa_2t$dCq and TRa_2t$stage
stage	5	7	10	13					stage	5	7	10	13
7	0.5651	-	-	-					7	0.736	-	-	-
10	0.0075	0.0601	-	-					10	0.223	0.237	-	-
13	0.0601	0.2173	0.5187	-					13	0.042	0.042	0.354	-
15	0.2173	0.5187	0.1124	0.4168					15	0.237	0.286	0.845	0.292
TRβ									TRβ
data: TRB_2l$dCq and TRB_2l$stage									data: TRB_2t$dCq and TRB_2t$stage
stage	5	7	10	13						5	7	10	13
7	0.848	-	-	-					7	0.411	-	-	-
10	0.315	0.315	-	-					10	0.167	0.411	-	-
13	0.072	0.072	0.315	-					13	0.046	0.167	0.411	-
15	0.032	0.032	0.127	0.7					15	0.01	0.046	0.167	0.411

## Sheet: qPCR cycling conditions
Probe-based assays				SYBR-based assays
Step	Time (s)	Temperature (˚C)		Step	Time (s)	Temperature (˚C)
1	30	95		1	600	50
2	10	95		2	60	95
3	30	59		3	10	95
Repeat steps 2-3 39x.				4	15	60
				Repeat steps 3-4 35x.
				Melt curve	0.5	65-95
